# Supplementary material for: Construction of a prognostic model for endometrial cancer related to programmed cell death using WGCNA and machine learning algorithms
Source: Front Immunol. 2025 May 20;16:1564407. doi: 10.3389/fimmu.2025.1564407 (PMC12129963; doi:10.3389/fimmu.2025.1564407)
Supplement: Supplementary file 1 [file DataSheet1.zip]

Archive with 6 entries (5 files):
- Supplementary materials/
- Supplementary materials/Supplementary Figure S1.tif
- Supplementary materials/Supplementary Figure S2.tif
- Supplementary materials/Supplementary Figure S3.tif
- Supplementary materials/Supplementary Figure S4.tif
- Supplementary materials/Supplementary tablel.xlsx
