# Supplementary material for: Construction of a prognostic model for endometrial cancer related to programmed cell death using WGCNA and machine learning algorithms
Source: Front Immunol. 2025 May 20;16:1564407. doi: 10.3389/fimmu.2025.1564407 (PMC12129963; doi:10.3389/fimmu.2025.1564407)
Supplement: Supplementary file 1 [file DataSheet1.zip › Supplementary materials/Supplementary tablel.xlsx]

## Sheet:  Supplementary Table S1
Id	futime	fustat	Age		Gender	Grade	Stage	weight	height	bmi
TCGA-EO-A1Y7	1495	0	65		FEMALE	G1	Stage IB	95	165	34.8944
TCGA-BG-A222	291	0	49		FEMALE	G2	Stage IA	132	167	47.3305
TCGA-A5-AB3J	512	0	52		FEMALE	G3	Stage II	59	160	23.0469
TCGA-EO-A22U	1407	0	83		FEMALE	G2	Stage IB	59	150	26.2222
TCGA-A5-A1OJ	1006	0	31		FEMALE	G3	Stage IA	94	155	39.1259
TCGA-BK-A0CB	1092	0	60		FEMALE	G3	Stage IIIC	111	154	46.8038
TCGA-EO-A1Y8	901	0	87		FEMALE	G3	Stage IA	58	146	27.2096
TCGA-AW-A1PO	17	0	66		FEMALE	G3	Stage IIIA	58	162	22.1003
TCGA-AJ-A3BD	1039	0	57		FEMALE	G2	Stage IIIC2	85	152	36.7902
TCGA-EY-A3L3	832	0	82		FEMALE	G3	Stage IA	92	161	35.4925
TCGA-DI-A0WH	496	0	64		FEMALE	G2	Stage IB	107	173	35.7513
TCGA-A5-A0GB	997	0	65		FEMALE	G3	Stage IB	122	165	44.8118
TCGA-BG-A0M6	671	1	73		FEMALE	G2	Stage IIIC2	55	152	23.8054
TCGA-BS-A0U8	2963	0	55		FEMALE	G1	Stage IIIC	82	170	28.3737
TCGA-B5-A0JN	1939	0	84		FEMALE	G1	Stage IVB	58	154	24.4561
TCGA-FI-A3PV	1249	1	68		FEMALE	G3	Stage IA	105	174	34.6809
TCGA-E6-A8L9	1013	0	61		FEMALE	G1	Stage IB	78	162	29.7211
TCGA-A5-A1OG	973	1	65		FEMALE	G1	Stage IIIC2	64	158	25.6369
TCGA-B5-A3FB	2844	0	73		FEMALE	G3	Stage IB	115	170	39.7924
TCGA-AX-A060	1075	0	77		FEMALE	G3	Stage IC	87	163	32.7449
TCGA-EO-A3AY	1158	0	58		FEMALE	G1	Stage IB	76	164	28.257
TCGA-AJ-A2QL	602	0	60		FEMALE	G1	Stage IIIC1	112	163	42.1544
TCGA-D1-A3JP	515	0	61		FEMALE	G3	Stage IA	59	159	23.3377
TCGA-FI-A2D6	767	1	74		FEMALE	G2	Stage IB	95	165	34.8944
TCGA-D1-A16V	120	1	78		FEMALE	G3	Stage IIIC	105	173	35.083
TCGA-EY-A212	310	1	83		FEMALE	G3	Stage IIIC1	81	159	32.0399
TCGA-AP-A052	669	1	59		FEMALE	G1	Stage IVB	126	165	46.281
TCGA-AP-A0LS	2904	0	63		FEMALE	G1	Stage IA	81	169	28.3604
TCGA-AX-A06H	833	0	60		FEMALE	G2	Stage IIIA	98	160	38.2812
TCGA-B5-A0JZ	2173	0	60		FEMALE	G3	Stage IIIC1	87	162	33.1504
TCGA-FI-A2CX	2031	0	82		FEMALE	G3	Stage IB	52	155	21.6441
TCGA-AJ-A3IA	633	0	77		FEMALE	G2	Stage IB	58	157	23.5304
TCGA-EO-A3KW	497	0	72		FEMALE	G1	Stage IA	62	153	26.4855
TCGA-EO-A22T	2035	0	56		FEMALE	G3	Stage II	53	152	22.9398
TCGA-BS-A0TJ	2068	0	59		FEMALE	G1	Stage IC	88	152	38.0886
TCGA-A5-A1OH	1105	0	86		FEMALE	G3	Stage IIIA	59	155	24.5578
TCGA-5B-A90C	1202	0	69		FEMALE	G3	Stage IA	98	158	39.2565
TCGA-BK-A0C9	1092	0	57		FEMALE	G2	Stage IB	127	168	44.9972
TCGA-B5-A11R	2349	0	51		FEMALE	G1	Stage II	89	168	31.5334
TCGA-FI-A2D4	243	1	44		FEMALE	G1	Stage IIIC	112	163	42.1544
TCGA-B5-A0K3	830	1	62		FEMALE	G3	Stage IA	88	164	32.7186
TCGA-D1-A17F	39	0	68		FEMALE	G1	Stage IA	79	158	31.6456
TCGA-AP-A0LN	2510	0	56		FEMALE	G1	Stage IA	119	166	43.1848
TCGA-EY-A1GU	997	1	66		FEMALE	G1	Stage IB	90	160	35.1562
TCGA-AX-A05S	413	1	81		FEMALE	G3	Stage IIIC	48	152	20.7756
TCGA-B5-A0K8	847	0	71		FEMALE	G3	Stage IB	61	160	23.8281
TCGA-B5-A121	504	0	57		FEMALE	G2	Stage IIIA	80	165	29.3848
TCGA-EY-A1GP	573	0	54		FEMALE	G2	Stage IA	72	158	28.8415
TCGA-EY-A1GO	586	0	65		FEMALE	G2	Stage IIIC1	76	156	31.2295
TCGA-BS-A0TC	2602	0	69		FEMALE	G3	Stage IB	68	147	31.4684
TCGA-AP-A0L9	3815	0	71		FEMALE	G2	Stage IA	60	152	25.9695
TCGA-AJ-A3OK	485	0	73		FEMALE	G3	Stage IA	75	160	29.2969
TCGA-A5-A0GV	1643	0	67		FEMALE	G2	Stage IA	63	158	25.2363
TCGA-AP-A05N	726	1	58		FEMALE	G3	Stage IA	123	162	46.8679
TCGA-AJ-A3NH	1	0	90		FEMALE	G3	Stage IB	65	162	24.7676
TCGA-EY-A547	545	0	75		FEMALE	G3	Stage IA	108	166	39.1929
TCGA-B5-A11U	509	0	74		FEMALE	G3	Stage IVB	61	152	26.4024
TCGA-AX-A3FS	7	0	82		FEMALE	G3	Stage IA	98	139	50.722
TCGA-AJ-A2QO	1045	1	85		FEMALE	G2	Stage IB	67	165	24.6097
TCGA-FI-A2EY	880	1	63		FEMALE	G3	Stage IIIA	96	183	28.6661
TCGA-EY-A1GD	1639	0	51		FEMALE	G2	Stage IA	79	157	32.05
TCGA-A5-A0R6	1153	0	64		FEMALE	G2	Stage IIIC1	68	157	27.5873
TCGA-D1-A17C	30	0	78		FEMALE	G2	Stage IA	81	161	31.2488
TCGA-AP-A0LM	825	0	33		FEMALE	G3	Stage IIIC2	100	166	36.2897
TCGA-AJ-A2QN	1069	0	60		FEMALE	G1	Stage II	132	170	45.6747
TCGA-AP-A0LH	1106	1	60		FEMALE	G1	Stage IA	83	164	30.8596
TCGA-D1-A2G0	1484	0	70		FEMALE	G1	Stage IB	73	171	24.9649
TCGA-FI-A2EU	2941	0	68		FEMALE	G3	Stage IA	93	168	32.9507
TCGA-BS-A0U9	2825	0	59		FEMALE	G3	Stage IIA	99	170	34.2561
TCGA-D1-A1O8	120	1	70		FEMALE	G1	Stage IIIC	85	165	31.2213
TCGA-BG-A0VX	1043	0	58		FEMALE	G1	Stage IB	157	152	67.9536
TCGA-BS-A0UF	2611	0	65		FEMALE	G1	Stage IB	57	147	26.3779
TCGA-AX-A2IO	1975	0	83		FEMALE	G2	Stage IIA	64	162	24.3865
TCGA-AP-A05H	1385	0	75		FEMALE	G1	Stage IB	89	153	38.0196
TCGA-D1-A15Z	58	1	72		FEMALE	G3	Stage IB	125	160	48.8281
TCGA-D1-A17B	213	0	69		FEMALE	G1	Stage IB	110	162	41.9143
TCGA-BK-A0CC	1067	0	69		FEMALE	G1	Stage IIIC	72	152	31.1634
TCGA-BS-A0UV	2228	0	55		FEMALE	G2	Stage IIIC	112	168	39.6825
TCGA-AP-A05O	384	0	68		FEMALE	G2	Stage IB	103	158	41.2594
TCGA-AX-A05Z	2175	0	37		FEMALE	G2	Stage IIIA	66	150	29.3333
TCGA-AX-A2HA	2475	0	35		FEMALE	G2	Stage IB	60	167	21.5139
TCGA-BG-A0M7	1937	0	60		FEMALE	G3	Stage IIIC1	102	160	39.8438
TCGA-D1-A17T	71	0	67		FEMALE	G3	Stage IA	83	159	32.831
TCGA-EY-A3QX	989	1	64		FEMALE	G3	Stage IVB	63	168	22.3214
TCGA-EO-A22R	1878	0	56		FEMALE	G1	Stage IB	88	168	31.1791
TCGA-AX-A2H5	2167	0	67		FEMALE	G3	Stage IIIC	87	161	33.5635
TCGA-AJ-A23M	616	1	61		FEMALE	G2	Stage II	141	152	61.0284
TCGA-AJ-A2QK	643	0	65		FEMALE	G1	Stage IA	119	155	49.5317
TCGA-AX-A2HJ	935	0	35		FEMALE	G1	Stage IC	56	152	24.2382
TCGA-EY-A1GL	1014	0	51		FEMALE	G1	Stage II	73	173	24.3911
TCGA-AP-A5FX	1099	1	68		FEMALE	G1	Stage IIIC1	80	168	28.3447
TCGA-AX-A05U	903	0	56		FEMALE	G1	Stage IB	62	155	25.8065
TCGA-B5-A1MW	447	0	55		FEMALE	G2	Stage IA	62	163	23.3355
TCGA-BG-A187	448	0	65		FEMALE	G1	Stage IB	61	160	23.8281
TCGA-B5-A11Y	560	0	59		FEMALE	G1	Stage IB	63	162	24.0055
TCGA-BG-A2AE	721	0	57		FEMALE	G3	Stage IB	135	179	42.1335
TCGA-AP-A059	1461	0	69		FEMALE	G3	Stage IA	99	160	38.6719
TCGA-DI-A1NN	1076	0	63		FEMALE	G3	Stage IIIC	71	173	23.7228
TCGA-AX-A063	2417	0	63		FEMALE	G2	Stage IB	88	160	34.375
TCGA-PG-A5BC	707	0	72		FEMALE	G3	Stage II	87	163	32.7449
TCGA-D1-A16N	945	0	51		FEMALE	G1	Stage IIIA	89	155	37.0447
TCGA-D1-A0ZP	911	0	59		FEMALE	G1	Stage IVA	58	161	22.3757
TCGA-BG-A0W1	122	0	89		FEMALE	G3	Stage II	56	130	33.1361
TCGA-EY-A548	430	0	83		FEMALE	G1	Stage IA	67	157	27.1816
TCGA-AX-A0IU	1087	0	79		FEMALE	G3	Stage IIIC	76	158	30.4438
TCGA-B5-A11N	1876	0	69		FEMALE	G1	Stage IA	90	174	29.7265
TCGA-AX-A064	1517	0	81		FEMALE	G1	Stage IIA	48	154	20.2395
TCGA-BS-A0TA	740	1	58		FEMALE	G3	Stage IVB	90	152	38.9543
TCGA-A5-A3LP	455	0	74		FEMALE	G3	Stage IB	46	159	18.1955
TCGA-5S-A9Q8	313	0	51		FEMALE	G2	Stage IIIA	86	162	32.7694
TCGA-EY-A1GH	710	0	70		FEMALE	G3	Stage IA	117	170	40.4844
TCGA-BG-A0M4	2167	0	60		FEMALE	G2	Stage IA	97	178	30.6148
TCGA-EY-A2OM	694	0	55		FEMALE	G1	Stage IA	110	152	47.6108
TCGA-D1-A16J	910	0	61		FEMALE	G1	Stage IIB	130	174	42.9383
TCGA-D1-A3JQ	526	0	61		FEMALE	G3	Stage IIIC	121	161	46.6803
TCGA-E6-A1M0	1793	0	56		FEMALE	G3	Stage IIIC	114	174	37.6536
TCGA-AX-A2H2	145	1	86		FEMALE	G3	Stage IIA	65	162	24.7676
TCGA-BG-A0M9	2270	0	73		FEMALE	G3	Stage IB	93	160	36.3281
TCGA-AX-A1CC	788	0	65		FEMALE	G2	Stage IC	99	156	40.6805
TCGA-D1-A17U	697	0	53		FEMALE	G1	Stage IIIC2	87	168	30.8248
TCGA-B5-A1MY	361	1	62		FEMALE	G3	Stage IIIC2	67	146	31.4318
TCGA-D1-A17M	311	0	56		FEMALE	G1	Stage II	142	163	53.4457
TCGA-D1-A16B	1106	0	64		FEMALE	G2	Stage IC	86	159	34.0176
TCGA-FI-A2EX	284	0	58		FEMALE	G1	Stage IIIA	89	154	37.5274
TCGA-AX-A3G9	558	0	63		FEMALE	G1	Stage IIIC	60	154	25.2994
TCGA-A5-A7WJ	341	0	64		FEMALE	G3	Stage IA	64	170	22.1453
TCGA-AP-A1DM	1700	0	60		FEMALE	G1	Stage IA	92	159	36.391
TCGA-EY-A54A	447	0	67		FEMALE	G3	Stage IIIC2	70	161	27.0051
TCGA-AX-A1CF	2337	0	69		FEMALE	G1	Stage IVB	79	150	35.1111
TCGA-EY-A1GQ	544	0	76		FEMALE	G1	Stage IB	81	165	29.7521
TCGA-AX-A3G6	8	0	67		FEMALE	G3	Stage IA	60	167	21.5139
TCGA-D1-A16F	80	0	60		FEMALE	G1	Stage IB	90	157	36.5126
TCGA-EO-A3KX	1170	0	80		FEMALE	G2	Stage IA	44	145	20.9275
TCGA-KJ-A3U4	1095	0	55		FEMALE	G2	Stage IA	96	165	35.2617
TCGA-QF-A5YS	689	0	57		FEMALE	G3	Stage II	79	162	30.1021
TCGA-EY-A1GR	536	0	67		FEMALE	G3	Stage IA	93	165	34.1598
TCGA-AJ-A23O	312	1	69		FEMALE	G3	Stage IB	60	157	24.3418
TCGA-DI-A1BY	1114	0	63		FEMALE	G3	Stage IIB	125	155	52.0291
TCGA-BG-A0MI	714	1	83		FEMALE	G1	Stage IA	101	165	37.0983
TCGA-B5-A11G	3448	0	71		FEMALE	G3	Stage IA	77	160	30.0781
TCGA-EY-A1G8	456	1	83		FEMALE	G2	Stage IB	49	160	19.1406
TCGA-AP-A0LL	2554	0	56		FEMALE	G3	Stage IA	72	161	27.7767
TCGA-A5-A2K3	2012	0	68		FEMALE	G2	Stage IA	80	160	31.25
TCGA-D1-A0ZN	512	0	60		FEMALE	G1	Stage IA	82	168	29.0533
TCGA-AX-A1CN	1143	0	54		FEMALE	G1	Stage IIB	146	175	47.6735
TCGA-AJ-A3QS	513	0	57		FEMALE	G2	Stage IIIA	71	165	26.079
TCGA-AX-A06J	913	0	71		FEMALE	G1	Stage IB	119	161	45.9087
TCGA-A5-A0G3	1428	0	61		FEMALE	G3	Stage IIIC2	64	165	23.5078
TCGA-AJ-A3NG	475	0	83		FEMALE	G3	Stage II	93	155	38.7097
TCGA-A5-A2K5	752	0	76		FEMALE	G3	Stage IA	127	163	47.8001
TCGA-FI-A2F8	933	0	64		FEMALE	G3	Stage II	99	173	33.0783
TCGA-D1-A1NX	555	0	66		FEMALE	G3	Stage IIIC	87	159	34.4132
TCGA-EO-A3KU	677	0	68		FEMALE	G3	Stage II	65	163	24.4646
TCGA-B5-A11V	595	0	64		FEMALE	G3	Stage IA	71	157	28.8044
TCGA-AX-A06B	2058	0	72		FEMALE	G3	Stage IIA	93	151	40.7877
TCGA-EY-A1GT	490	0	68		FEMALE	G3	Stage IIIA	70	168	24.8016
TCGA-DI-A2QU	946	1	67		FEMALE	G2	Stage IVB	93	160	36.3281
TCGA-A5-A0GP	1416	0	58		FEMALE	G2	Stage IA	60	160	23.4375
TCGA-A5-A2K2	3595	0	77		FEMALE	G3	Stage IA	50	155	20.8117
TCGA-AX-A2H8	1861	0	64		FEMALE	G1	Stage IB	113	160	44.1406
TCGA-D1-A1NU	402	0	74		FEMALE	G3	Stage IA	93	151	40.7877
TCGA-D1-A17N	46	0	46		FEMALE	G3	Stage IA	134	166	48.6282
TCGA-BK-A6W4	300	0	62		FEMALE	G3	Stage IA	107	157	43.4095
TCGA-A5-A0R9	749	0	51		FEMALE	G1	Stage IA	145	163	54.5749
TCGA-AP-A3K1	666	1	56		FEMALE	G3	Stage IVB	60	157	24.3418
TCGA-DI-A1BU	1195	0	55		FEMALE	G3	Stage IIB	93	171	31.8047
TCGA-EO-A1Y5	332	0	63		FEMALE	G2	Stage IIIC2	79	161	30.4772
TCGA-AJ-A3EK	446	0	53		FEMALE	G2	Stage IA	60	157	24.3418
TCGA-BS-A0V8	2544	0	68		FEMALE	G3	Stage IIB	85	157	34.4842
TCGA-EO-A2CG	1564	0	69		FEMALE	G3	Stage IA	68	152	29.4321
TCGA-AX-A2HD	1414	0	69		FEMALE	G3	Stage IIIA	51	149	22.9719
TCGA-AX-A3GI	12	0	66		FEMALE	G1	Stage IIIC	87	167	31.1951
TCGA-EY-A1GK	693	0	74		FEMALE	G2	Stage IB	105	160	41.0156
TCGA-A5-A0GN	1841	0	65		FEMALE	G1	Stage IB	68	164	25.2826
TCGA-BG-A0VT	1568	0	56		FEMALE	G3	Stage IIIA	144	170	49.827
TCGA-BG-A0MT	644	0	64		FEMALE	G2	Stage IA	73	168	25.8645
TCGA-EY-A1GS	670	1	71		FEMALE	G3	Stage IVB	62	161	23.9188
TCGA-AJ-A3OL	449	1	55		FEMALE	G2	Stage IIIA	64	160	25
TCGA-A5-A0VP	1288	0	74		FEMALE	G3	Stage IA	58	163	21.83
TCGA-D1-A179	448	1	76		FEMALE	G2	Stage IIIC	95	162	36.1988
TCGA-BG-A0M2	637	0	62		FEMALE	G3	Stage IB	76	168	26.9274
TCGA-EC-A1NJ	488	0	73		FEMALE	G3	Stage IA	62	153	26.4855
TCGA-A5-A0G9	2540	0	79		FEMALE	G3	Stage IB	82	172	27.7177
TCGA-EO-A3L0	1554	0	76		FEMALE	G1	Stage IA	110	159	43.5109
TCGA-B5-A1N2	954	1	70		FEMALE	G2	Stage IIIC1	114	168	40.3912
TCGA-FI-A2D0	1213	0	55		FEMALE	G3	Stage IA	135	158	54.0779
TCGA-EY-A1GC	1647	0	62		FEMALE	G3	Stage IB	96	167	34.4222
TCGA-AX-A0J1	2354	0	80		FEMALE	G2	Stage IB	57	160	22.2656
TCGA-D1-A1NW	22	0	72		FEMALE	G2	Stage IVB	98	160	38.2812
TCGA-AJ-A3BG	550	0	65		FEMALE	G2	Stage IA	66	163	24.841
TCGA-AP-A1DQ	1423	1	76		FEMALE	G1	Stage IIIC1	60	163	22.5827
TCGA-D1-A15X	909	0	45		FEMALE	G3	Stage IA	72	169	25.2092
TCGA-DI-A2QY	3349	1	64		FEMALE	G2	Stage IIB	85	160	33.2031
TCGA-A5-A0G1	3251	1	67		FEMALE	G3	Stage IA	59	168	20.9042
TCGA-AP-A1DR	1495	0	59		FEMALE	G3	Stage IIIC1	109	160	42.5781
TCGA-A5-A0GI	2682	0	63		FEMALE	G3	Stage IA	66	168	23.3844
TCGA-BS-A0TE	146	1	35		FEMALE	G3	Stage IVB	91	168	32.2421
TCGA-D1-A102	135	0	49		FEMALE	G3	Stage IB	122	178	38.5052
TCGA-BS-A0UT	2212	0	62		FEMALE	G2	Stage IIB	65	152	28.1337
TCGA-4E-A92E	13	0	54		FEMALE	G3	Stage I	76	162	28.959
TCGA-AX-A3FX	1333	1	69		FEMALE	G3	Stage IIB	85	149	38.2866
TCGA-QS-A5YQ	759	0	55		FEMALE	G3	Stage IIIA	83	160	32.4219
TCGA-A5-A0GW	706	0	46		FEMALE	G3	Stage IA	49	142	24.3007
TCGA-AX-A3FZ	6	0	33		FEMALE	G2	Stage IIIB	113	152	48.9093
TCGA-B5-A11I	2303	0	65		FEMALE	G2	Stage IVB	124	159	49.0487
TCGA-D1-A0ZR	17	0	57		FEMALE	G2	Stage IB	117	165	42.9752
TCGA-FI-A2F4	2230	0	64		FEMALE	G3	Stage IC	74	165	27.1809
TCGA-AP-A1E1	1395	0	74		FEMALE	G3	Stage IA	73	160	28.5156
TCGA-EY-A72D	179	0	87		FEMALE	G2	Stage II	106	162	40.3902
TCGA-BK-A56F	401	0	75		FEMALE	G1	Stage IB	84	163	31.6158
TCGA-D1-A0ZZ	686	0	80		FEMALE	G2	Stage IB	51	154	21.5045
TCGA-B5-A11S	2229	0	63		FEMALE	G1	Stage IA	118	157	47.8721
TCGA-D1-A17Q	54	0	54		FEMALE	G3	Stage IA	68	169	23.8087
TCGA-AX-A1CP	1107	0	84		FEMALE	G2	Stage IA	55	156	22.6003
TCGA-BG-A0MQ	1817	0	71		FEMALE	G2	Stage IA	101	165	37.0983
TCGA-AP-A05P	636	0	54		FEMALE	G3	Stage IA	74	161	28.5483
TCGA-BG-A3EW	344	0	62		FEMALE	G3	Stage III	126	166	45.7251
TCGA-EO-A22S	1872	0	58		FEMALE	G3	Stage IB	84	156	34.5168
TCGA-EY-A549	605	0	78		FEMALE	G2	Stage IA	74	165	27.1809
TCGA-AJ-A8CT	82	0	58		FEMALE	G3	Stage IA	115	165	42.2406
TCGA-BG-A0MC	1263	0	74		FEMALE	G2	Stage IA	135	155	56.1915
TCGA-QS-A8F1	135	1	85		FEMALE	G2	Stage IIIA	75	168	26.5731
TCGA-EY-A2OP	944	0	63		FEMALE	G2	Stage IA	57	150	25.3333
TCGA-B5-A11L	2240	1	71		FEMALE	G1	Stage IC	92	163	34.6268
TCGA-A5-A0VQ	485	0	62		FEMALE	G3	Stage IA	89	158	35.6513
TCGA-D1-A167	478	0	70		FEMALE	G1	Stage IC	72	152	31.1634
TCGA-D1-A16X	111	0	54		FEMALE	G3	Stage IB	101	160	39.4531
TCGA-B5-A0K2	2209	0	54		FEMALE	G3	Stage IIIA	84	159	33.2265
TCGA-B5-A0K1	1110	0	69		FEMALE	G3	Stage IA	117	174	38.6445
TCGA-QS-A5YR	719	0	61		FEMALE	G3	Stage IIIB	100	168	35.4308
TCGA-AJ-A3EM	677	0	69		FEMALE	G3	Stage IB	82	165	30.1194
TCGA-EO-A2CH	590	1	73		FEMALE	G3	Stage IVB	66	152	28.5665
TCGA-B5-A0K7	1933	0	64		FEMALE	G3	Stage IA	61	168	21.6128
TCGA-SL-A6JA	7	0	77		FEMALE	G3	Stage IB	129	167	46.2548
TCGA-B5-A11Z	528	0	61		FEMALE	G2	Stage IA	84	172	28.3937
TCGA-B5-A11X	596	0	66		FEMALE	G2	Stage IIIC2	71	160	27.7344
TCGA-EO-A3AU	1543	0	72		FEMALE	G2	Stage II	78	150	34.6667
TCGA-AX-A2HC	1044	0	53		FEMALE	G3	Stage IIIC	118	158	47.2681
TCGA-EY-A1GF	826	0	75		FEMALE	G1	Stage IA	71	165	26.079
TCGA-AJ-A3TW	513	0	78		FEMALE	G1	Stage IB	55	160	21.4844
TCGA-B5-A0JR	1731	0	73		FEMALE	G3	Stage IB	105	161	40.5077
TCGA-D1-A1O7	32	0	60		FEMALE	G2	Stage IA	96	148	43.8276
TCGA-EY-A4KR	346	1	56		FEMALE	G2	Stage IIIC1	114	164	42.3855
TCGA-BG-A0MH	1930	0	61		FEMALE	G2	Stage IC	136	154	57.3453
TCGA-EY-A214	438	0	66		FEMALE	G2	Stage IIIC1	94	165	34.5271
TCGA-B5-A3FH	841	0	74		FEMALE	G3	Stage IA	85	160	33.2031
TCGA-AX-A3FT	6	0	64		FEMALE	G2	Stage IB	82	161	31.6346
TCGA-A5-A0R8	596	0	81		FEMALE	G1	Stage IB	62	160	24.2188
TCGA-BS-A0UL	2481	0	54		FEMALE	G3	Stage IA	114	170	39.4464
TCGA-BG-A0MA	326	1	60		FEMALE	G3	Stage IB	111	170	38.4083
TCGA-D1-A175	202	0	48		FEMALE	G3	Stage IC	64	161	24.6904
TCGA-D1-A0ZS	148	0	54		FEMALE	G3	Stage IB	62	164	23.0518
TCGA-BG-A0VV	1553	0	53		FEMALE	G1	Stage IA	147	162	56.0128
TCGA-AX-A2HF	848	0	67		FEMALE	G2	Stage IB	70	157	28.3987
TCGA-EY-A2ON	610	1	61		FEMALE	G3	Stage IVB	100	165	36.7309
TCGA-AJ-A8CW	4	0	64		FEMALE	G1	Stage IA	134	168	47.4773
TCGA-BG-A221	55	0	84		FEMALE	G1	Stage IB	62	157	25.1532
TCGA-B5-A3FC	2185	0	53		FEMALE	G1	Stage II	76	169	26.6097
TCGA-AJ-A8CV	1068	0	58		FEMALE	G2	Stage IB	86	156	35.3386
TCGA-D1-A101	53	0	60		FEMALE	G3	Stage IB	82	150	36.4444
TCGA-B5-A1MS	3112	1	60		FEMALE	G1	Stage IC	74	166	26.8544
TCGA-FI-A2EW	1795	0	71		FEMALE	G1	Stage IIB	83	160	32.4219
TCGA-AP-A1DO	952	0	62		FEMALE	G3	Stage IA	80	156	32.8731
TCGA-AX-A0J0	1220	0	47		FEMALE	G1	Stage IB	53	163	19.9481
TCGA-BS-A0WQ	2022	0	55		FEMALE	G1	Stage IA	93	160	36.3281
TCGA-B5-A11Q	976	0	64		FEMALE	G2	Stage IIIA	88	161	33.9493
TCGA-A5-A0GD	3423	1	75		FEMALE	G3	Stage IA	74	163	27.852
TCGA-BS-A0TG	2371	0	60		FEMALE	G2	Stage IIIA	64	163	24.0882
TCGA-EY-A1GW	337	1	73		FEMALE	G2	Stage IVB	81	149	36.4848
TCGA-SL-A6J9	2	0	73		FEMALE	G3	Stage IB	88	167	31.5537
TCGA-AP-A0LE	3357	0	57		FEMALE	G1	Stage IA	75	160	29.2969
TCGA-BG-A0M8	2020	0	50		FEMALE	G1	Stage IA	209	160	81.6406
TCGA-DI-A2QT	377	1	51		FEMALE	G3	Stage IIIC	62	156	25.4767
TCGA-D1-A16S	568	0	70		FEMALE	G1	Stage IIIC	59	162	22.4813
TCGA-B5-A3F9	4155	0	56		FEMALE	G1	Stage IB	155	166	56.2491
TCGA-D1-A0ZU	872	0	34		FEMALE	G1	Stage IB	94	170	32.526
TCGA-A5-A0GJ	2000	0	44		FEMALE	G3	Stage IA	115	163	43.2835
TCGA-D1-A1O0	63	0	77		FEMALE	G3	Stage IA	117	157	47.4664
TCGA-AP-A0LF	2845	0	82		FEMALE	G3	Stage IVB	72	161	27.7767
TCGA-DF-A2L0	788	1	60		FEMALE	G2	Stage IIIC	95	168	33.6593
TCGA-AX-A3G3	42	0	58		FEMALE	G3	Stage IIIA	55	167	19.721
TCGA-E6-A2P8	72	1	53		FEMALE	G2	Stage IV	76	156	31.2295
TCGA-D1-A174	594	0	51		FEMALE	G2	Stage IA	65	157	26.3702
TCGA-BG-A0YU	451	0	37		FEMALE	G2	Stage IA	107	157	43.4095
TCGA-AJ-A3NC	1125	0	63		FEMALE	G3	Stage IA	110	168	38.9739
TCGA-A5-A0R7	535	0	55		FEMALE	G3	Stage IA	136	165	49.9541
TCGA-D1-A162	1145	0	69		FEMALE	G2	Stage IB	100	170	34.6021
TCGA-AP-A05J	1122	0	66		FEMALE	G3	Stage II	79	168	27.9904
TCGA-KP-A3VZ	722	0	69		FEMALE	G3	Stage IV	55	163	20.7008
TCGA-BS-A0U5	2935	0	76		FEMALE	G3	Stage IA	59	165	21.6713
TCGA-BG-A0MS	1882	0	53		FEMALE	G3	Stage IIIC1	65	160	25.3906
TCGA-D1-A1O5	458	0	61		FEMALE	G3	Stage IA	80	161	30.863
TCGA-AX-A1CJ	2233	0	59		FEMALE	G3	Stage IC	115	163	43.2835
TCGA-SJ-A6ZJ	556	0	61		FEMALE	G2	Stage IB	132	168	46.7687
TCGA-D1-A17A	48	0	59		FEMALE	G1	Stage IIA	102	176	32.9287
TCGA-AX-A1CR	701	0	70		FEMALE	G2	Stage IIB	97	165	35.629
TCGA-D1-A17S	739	0	59		FEMALE	G3	Stage IA	109	160	42.5781
TCGA-BS-A0T9	1428	1	39		FEMALE	G2	Stage IVB	109	165	40.0367
TCGA-SJ-A6ZI	631	0	64		FEMALE	G2	Stage IB	93	66	213.499
TCGA-A5-A0GG	3762	0	76		FEMALE	G1	Stage IA	64	160	25
TCGA-AX-A2HG	1163	0	56		FEMALE	G3	Stage IC	115	157	46.655
TCGA-B5-A0JS	2627	0	54		FEMALE	G3	Stage IA	110	170	38.0623
TCGA-EO-A3AZ	826	0	80		FEMALE	G3	Stage IB	78	140	39.7959
TCGA-AP-A0LT	1497	0	57		FEMALE	G2	Stage II	91	165	33.4252
TCGA-D1-A160	112	0	70		FEMALE	G3	Stage IB	122	172	41.2385
TCGA-AJ-A2QM	894	0	67		FEMALE	G2	Stage II	74	170	25.6055
TCGA-AJ-A3BK	1031	0	68		FEMALE	G1	Stage IC	92	163	34.6268
TCGA-BS-A0TI	1882	0	64		FEMALE	G2	Stage IC	59	163	22.2063
TCGA-B5-A1MV	1565	0	84		FEMALE	G3	Stage IA	72	151	31.5776
TCGA-A5-A3LO	776	0	64		FEMALE	G3	Stage IB	103	168	36.4938
TCGA-B5-A0K6	1953	0	58		FEMALE	G3	Stage IA	132	167	47.3305
TCGA-BG-A0M0	588	0	66		FEMALE	G3	Stage IA	117	165	42.9752
TCGA-B5-A11E	1820	0	53		FEMALE	G3	Stage IB	52	165	19.1001
TCGA-KP-A3W1	288	0	76		FEMALE	G3	Stage IA	66	170	22.8374
TCGA-E6-A2P9	1386	0	65		FEMALE	G3	Stage IA	125	173	41.7655
TCGA-AX-A3G8	36	0	76		FEMALE	G2	Stage IA	62	157	25.1532
TCGA-AX-A3G1	624	1	84		FEMALE	G3	Stage IC	61	160	23.8281
TCGA-FI-A3PX	2384	0	57		FEMALE	G3	Stage IIIC2	90	170	31.1419
TCGA-AJ-A3OJ	467	0	54		FEMALE	G2	Stage II	104	157	42.1924
TCGA-AP-A0LD	3589	0	63		FEMALE	G3	Stage IB	68	158	27.2392
TCGA-D1-A0ZV	728	0	58		FEMALE	G3	Stage IB	77	170	26.6436
TCGA-AJ-A3EL	684	0	47		FEMALE	G1	Stage IA	57	155	23.7253
TCGA-BG-A0MO	1309	0	63		FEMALE	G3	Stage IA	83	160	32.4219
TCGA-D1-A165	20	0	64		FEMALE	G2	Stage IIIA	87	181	26.556
TCGA-D1-A16G	834	1	74		FEMALE	G2	Stage IV	75	173	25.0593
TCGA-AP-A1DV	204	0	59		FEMALE	G1	Stage II	46	147	21.2874
TCGA-AX-A1C7	1054	0	77		FEMALE	G3	Stage IB	60	152	25.9695
TCGA-AX-A1C4	404	0	52		FEMALE	G3	Stage IB	115	178	36.2959
TCGA-D1-A177	548	0	70		FEMALE	G2	Stage IB	53	152	22.9398
TCGA-D1-A176	917	0	67		FEMALE	G3	Stage IB	94	167	33.705
TCGA-AX-A3G7	9	0	71		FEMALE	G3	Stage IVB	74	154	31.2026
TCGA-BS-A0V6	2725	0	55		FEMALE	G3	Stage IB	83	157	33.6728
TCGA-B5-A0JX	1787	0	62		FEMALE	G2	Stage IB	113	168	40.0368
TCGA-BG-A18A	426	0	74		FEMALE	G2	Stage IA	84	162	32.0073
TCGA-BS-A0TD	2379	0	65		FEMALE	G3	Stage IB	85	155	35.3798
TCGA-EO-A3B0	1412	0	43		FEMALE	G3	Stage IIIC2	53	152	22.9398
TCGA-AP-A1DK	2767	0	53		FEMALE	G2	Stage IA	56	160	21.875
TCGA-B5-A0JT	1682	0	63		FEMALE	G3	Stage IIIA	119	168	42.1627
TCGA-BG-A2AD	609	0	63		FEMALE	G2	Stage IIIB	80	160	31.25
TCGA-AP-A1E0	1832	0	40		FEMALE	G3	Stage IIIC2	59	158	23.634
TCGA-D1-A16R	21	0	39		FEMALE	G3	Stage IA	105	159	41.5332
TCGA-BK-A13B	966	0	58		FEMALE	G3	Stage IB	131	170	45.3287
TCGA-D1-A2G5	1455	0	50		FEMALE	G1	Stage IB	143	173	47.7797
TCGA-KP-A3W3	794	0	72		FEMALE	G2	Stage IB	126	164	46.8471
TCGA-A5-A0GH	2254	0	57		FEMALE	G1	Stage IA	55	163	20.7008
TCGA-AX-A0IZ	1333	0	53		FEMALE	G3	Stage IB	60	160	23.4375
TCGA-AX-A1CE	1037	0	60		FEMALE	G1	Stage IB	58	160	22.6562
TCGA-BG-A0MG	1477	0	73		FEMALE	G3	Stage IA	61	160	23.8281
TCGA-A5-A0GU	860	0	58		FEMALE	G2	Stage IA	95	160	37.1094
TCGA-B5-A0K0	1478	0	48		FEMALE	G3	Stage IA	140	168	49.6032
TCGA-EO-A3B1	820	0	63		FEMALE	G3	Stage IB	93	170	32.1799
TCGA-EO-A22X	1752	0	36		FEMALE	G3	Stage IIIA	56	152	24.2382
TCGA-BK-A26L	734	0	71		FEMALE	G1	Stage IIIC1	75	152	32.4619
TCGA-AX-A0IW	1149	0	67		FEMALE	G3	Stage IIIA	61	163	22.9591
TCGA-A5-A0G5	1126	0	73		FEMALE	G2	Stage IB	48	160	18.75
TCGA-AX-A2HH	540	0	60		FEMALE	G3	Stage IA	65	155	27.0552
TCGA-AX-A3GB	440	0	73		FEMALE	G1	Stage IB	87	158	34.8502
TCGA-BK-A6W3	305	0	34		FEMALE	G3	Stage II	89	167	31.9122
TCGA-A5-A0RA	884	0	68		FEMALE	G1	Stage IB	113	155	47.0343
TCGA-AP-A0LG	2015	0	54		FEMALE	G1	Stage IA	76	163	28.6048
TCGA-AJ-A3NF	645	0	60		FEMALE	G2	Stage IIIC	117	160	45.7031
TCGA-D1-A17K	854	0	74		FEMALE	G3	Stage IA	97	161	37.4214
TCGA-B5-A0K4	1757	0	51		FEMALE	G1	Stage IB	75	162	28.578
TCGA-AP-A056	2618	0	64		FEMALE	G1	Stage II	56	151	24.5603
TCGA-EY-A1GI	710	0	52		FEMALE	G3	Stage IB	69	165	25.3444
TCGA-AX-A2H4	916	1	66		FEMALE	G3	Stage IIIA	84	157	34.0785
TCGA-DI-A1NO	285	1	68		FEMALE	G3	Stage IIIA	122	166	44.2735
TCGA-AP-A054	709	1	64		FEMALE	G3	Stage IIIC1	75	167	26.8923
TCGA-EC-A24G	511	0	57		FEMALE	G3	Stage II	93	148	42.458
TCGA-AJ-A5DW	390	0	56		FEMALE	G3	Stage IA	109	167	39.0835
TCGA-AX-A1C8	776	0	77		FEMALE	G3	Stage IIIC	66	156	27.1203
TCGA-AP-A0LP	1875	0	76		FEMALE	G2	Stage IA	60	167	21.5139
TCGA-BS-A0UJ	2506	0	68		FEMALE	G2	Stage IA	52	155	21.6441
TCGA-AX-A3FW	17	0	66		FEMALE	G3	Stage IB	84	167	30.1194
TCGA-EO-A3AS	1046	0	86		FEMALE	G3	Stage IA	58	147	26.8407
TCGA-AX-A06F	1748	0	59		FEMALE	G2	Stage IVA	84	165	30.854
TCGA-D1-A3DH	573	0	71		FEMALE	G1	Stage IA	76	168	26.9274
TCGA-D1-A16I	350	1	62		FEMALE	G1	Stage IC	84	163	31.6158
TCGA-BS-A0V7	1934	0	48		FEMALE	G3	Stage IB	102	170	35.2941
TCGA-AX-A1CI	2600	0	61		FEMALE	G2	Stage IB	74	164	27.5134
TCGA-B5-A0JY	2107	0	50		FEMALE	G3	Stage IIIC1	67	168	23.7387
TCGA-KP-A3W0	404	0	72		FEMALE	G3	Stage IB	94	162	35.8177
TCGA-BG-A0RY	469	0	68		FEMALE	G2	Stage IB	118	170	40.8304
TCGA-B5-A0JU	1802	0	57		FEMALE	G2	Stage IB	137	158	54.879
TCGA-AX-A2H7	772	0	87		FEMALE	G1	Stage IC	60	151	26.3146
TCGA-BG-A0LX	614	0	57		FEMALE	G3	Stage IB	96	170	33.218
TCGA-AJ-A3BI	575	0	67		FEMALE	G3	Stage IA	100	157	40.5696
TCGA-QF-A5YT	1215	0	57		FEMALE	G3	Stage II	146	170	50.519
TCGA-A5-A2K4	871	1	69		FEMALE	G3	Stage IIIA	51	168	18.0697
TCGA-AX-A1CK	2441	0	58		FEMALE	G3	Stage IB	72	163	27.0993
TCGA-AX-A2IN	947	1	63		FEMALE	G3	Stage IC	100	157	40.5696
TCGA-2E-A9G8	1249	0	59		FEMALE	G3	Stage III	71	157	28.8044
TCGA-A5-A2K7	1063	0	41		FEMALE	G3	Stage II	72	157	29.2101
TCGA-A5-A1OK	917	0	63		FEMALE	G3	Stage IIIA	87	165	31.9559
TCGA-A5-A1OF	973	0	47		FEMALE	G3	Stage IA	70	155	29.1363
TCGA-BK-A139	943	1	74		FEMALE	G3	Stage IB	59	154	24.8777
TCGA-BK-A13C	760	0	47		FEMALE	G3	Stage IB	93	166	33.7495
TCGA-D1-A15W	915	0	58		FEMALE	G3	Stage IIIC	126	165	46.281
TCGA-BS-A0V4	1810	0	56		FEMALE	G3	Stage IB	96	165	35.2617
TCGA-B5-A1MU	1548	1	79		FEMALE	G3	Stage IVB	44	147	20.3619
TCGA-K6-A3WQ	427	1	60		FEMALE	G3	Stage IVB	99	171	33.8566
TCGA-D1-A1NY	513	0	67		FEMALE	G3	Stage IB	97	168	34.3679
TCGA-AX-A2HK	90	1	77		FEMALE	G3	Stage IIIC	73	154	30.7809
TCGA-BG-A0LW	566	0	47		FEMALE	G3	Stage IA	141	157	57.2031
TCGA-AX-A0IS	1858	1	52		FEMALE	G1	Stage IC	132	168	46.7687
TCGA-D1-A161	892	0	78		FEMALE	G3	Stage IC	71	159	28.0843
TCGA-BG-A0VW	1582	0	77		FEMALE	G3	Stage IA	93	157	37.7297
TCGA-EY-A5W2	516	0	72		FEMALE	G3	Stage IB	83	161	32.0204
TCGA-AX-A05W	2450	0	60		FEMALE	G2	Stage IIB	74	161	28.5483
TCGA-JU-AAVI	540	1	61		FEMALE	G3	Stage IIIC1	121	150	53.7778
TCGA-D1-A17D	926	0	58		FEMALE	G3	Stage IB	68	155	28.3039
TCGA-EC-A1QX	224	0	71		FEMALE	G3	Stage IB	90	161	34.7209
TCGA-D1-A16Y	532	0	56		FEMALE	G3	Stage IB	87	156	35.7495
TCGA-EY-A1GM	995	1	60		FEMALE	G2	Stage IIIA	71	157	28.8044
TCGA-AP-A05D	1758	0	67		FEMALE	G2	Stage IIIC2	98	161	37.8072
TCGA-AX-A06D	373	1	82		FEMALE	G3	Stage IIIA	91	160	35.5469
TCGA-D1-A169	1135	0	63		FEMALE	G3	Stage IV	102	170	35.2941
TCGA-AX-A1C9	802	0	73		FEMALE	G3	Stage IB	73	152	31.5963
TCGA-FI-A2CY	2080	0	60		FEMALE	G2	Stage IA	100	145	47.5624
TCGA-A5-A0GM	1841	0	53		FEMALE	G3	Stage IA	97	160	37.8906
TCGA-D1-A17R	339	1	58		FEMALE	G3	Stage IA	126	165	46.281
TCGA-B5-A1MX	1473	0	47		FEMALE	G3	Stage IB	58	152	25.1039
TCGA-D1-A17H	852	0	61		FEMALE	G3	Stage IB	96	167	34.4222
TCGA-EY-A1GX	1127	1	76		FEMALE	G3	Stage IIIA	69	160	26.9531
TCGA-A5-A0GE	3205	0	38		FEMALE	G3	Stage IA	57	155	23.7253
TCGA-EY-A1G7	189	1	86		FEMALE	G3	Stage II	85	151	37.2791
TCGA-D1-A2G6	258	1	53		FEMALE	G3	Stage IIIC	80	168	28.3447
TCGA-AX-A062	1399	0	53		FEMALE	G3	Stage IB	122	173	40.7631
TCGA-KP-A3W4	554	1	63		FEMALE	G3	Stage IIIA	61	151	26.7532
TCGA-BG-A0W2	1721	0	57		FEMALE	G3	Stage IA	121	165	44.4444
TCGA-AX-A3G4	9	0	60		FEMALE	G3	Stage IIIC	107	167	38.3664
TCGA-AP-A1E3	847	0	45		FEMALE	G3	Stage IIIC1	130	163	48.9292
TCGA-D1-A103	669	0	87		FEMALE	G3	Stage IB	60	150	26.6667
TCGA-A5-A0VO	875	1	64		FEMALE	G2	Stage IB	86	163	32.3685
TCGA-A5-A0GA	543	1	67		FEMALE	G3	Stage IIIC2	90	170	31.1419
TCGA-B5-A11O	2609	0	62		FEMALE	G3	Stage IA	114	177	36.388
TCGA-A5-A0G2	4549	0	57		FEMALE	G3	Stage IIIB	60	152	25.9695
TCGA-B5-A3FD	1197	1	70		FEMALE	G3	Stage IA	115	174	37.9839
TCGA-D1-A2G7	1793	1	65		FEMALE	G3	Stage IB	133	164	49.4497
TCGA-EY-A1GV	481	0	75		FEMALE	G3	Stage IIIC1	79	165	29.0174
TCGA-AJ-A3BF	551	0	65		FEMALE	G3	Stage IIIC2	113	170	39.1003
TCGA-D1-A1NS	43	0	53		FEMALE	G2	Stage IA	126	178	39.7677
TCGA-D1-A15V	1201	0	68		FEMALE	G3	Stage IB	69	160	26.9531
TCGA-D1-A16Q	324	0	54		FEMALE	G3	Stage II	117	172	39.5484
TCGA-D1-A16D	1141	0	49		FEMALE	G2	Stage IC	151	164	56.1422
TCGA-D1-A16O	1023	0	44		FEMALE	G3	Stage IB	102	169	35.713
TCGA-BS-A0UM	2644	0	64		FEMALE	G3	Stage IB	90	160	35.1562
TCGA-D1-A168	1098	0	67		FEMALE	G3	Stage IB	76	162	28.959
TCGA-AX-A05T	1010	0	82		FEMALE	G3	Stage IB	61	161	23.533
TCGA-BG-A0YV	382	0	67		FEMALE	G3	Stage IIIA	54	155	22.4766
TCGA-A5-A7WK	560	0	71		FEMALE	G3	Stage IA	97	168	34.3679
TCGA-EY-A1H0	588	0	57		FEMALE	G2	Stage IIIC2	90	163	33.8741
TCGA-B5-A1MZ	1598	0	54		FEMALE	G3	Stage IA	114	166	41.3703
TCGA-B5-A11M	1362	0	43		FEMALE	G3	Stage IA	139	153	59.3789
TCGA-AX-A05Y	2684	0	57		FEMALE	G3	Stage IB	92	166	33.3866
TCGA-AP-A051	3948	0	69		FEMALE	G3	Stage IA	97	159	38.3687
TCGA-AP-A0LI	2972	0	67		FEMALE	G3	Stage IIIC2	86	161	33.1777
TCGA-EY-A210	383	0	82		FEMALE	G3	Stage IIIC2	63	155	26.2227
TCGA-D1-A17L	802	0	81		FEMALE	G3	Stage IA	123	172	41.5765
TCGA-B5-A0JV	2616	0	63		FEMALE	G3	Stage IA	94	166	34.1124
TCGA-B5-A3FA	2929	0	73		FEMALE	G3	Stage IC	74	158	29.6427
TCGA-BG-A186	419	0	61		FEMALE	G3	Stage IIIA	75	162	28.578
TCGA-D1-A3DG	130	0	81		FEMALE	G3	Stage IVB	86	168	30.4705
TCGA-B5-A11W	593	0	61		FEMALE	G3	Stage IB	102	163	38.3906
TCGA-D1-A3DA	483	0	77		FEMALE	G3	Stage IIIC1	57	152	24.6711
TCGA-EO-A3AV	1069	0	51		FEMALE	G3	Stage IIIC1	45	158	18.026
TCGA-BG-A18C	470	0	72		FEMALE	G3	Stage IA	96	163	36.1323
TCGA-AP-A1DH	2180	0	62		FEMALE	G3	Stage IA	127	168	44.9972
TCGA-BG-A0VZ	1601	0	58		FEMALE	G3	Stage IIIA	109	165	40.0367
TCGA-FI-A2D2	2352	1	66		FEMALE	G3	Stage IB	166	168	58.8152
TCGA-BS-A0U7	935	1	63		FEMALE	G3	Stage IC	66	165	24.2424
TCGA-AP-A1E4	1555	0	54		FEMALE	G3	Stage IB	54	163	20.3244
TCGA-FI-A2F9	1803	0	79		FEMALE	G3	Stage IA	99	175	32.3265
TCGA-BG-A0M3	1071	0	74		FEMALE	G3	Stage IB	75	160	29.2969
TCGA-B5-A0KB	824	0	62		FEMALE	G3	Stage IB	76	161	29.3199
TCGA-B5-A0K9	409	1	88		FEMALE	G3	Stage II	65	160	25.3906
TCGA-A5-A0GR	1120	0	69		FEMALE	G3	Stage IA	88	177	28.089
TCGA-BK-A4ZD	506	0	42		FEMALE	G3	Stage IA	142	163	53.4457
TCGA-AX-A1CA	974	0	70		FEMALE	G3	Stage IB	77	157	31.2386
TCGA-BS-A0VI	2646	0	58		FEMALE	G3	Stage IIB	91	163	34.2504
TCGA-EY-A2OQ	885	0	61		FEMALE	G3	Stage IA	79	155	32.8824
TCGA-PG-A7D5	1177	0	62		FEMALE	G3	Stage IA	79	158	31.6456
TCGA-AP-A0LJ	1421	0	42		FEMALE	G3	Stage IA	80	152	34.626
TCGA-AJ-A3NE	628	0	46		FEMALE	G3	Stage IA	80	160	31.25
TCGA-D1-A163	991	0	50		FEMALE	G3	Stage IIIC	109	169	38.1639
TCGA-EY-A2OO	1392	0	56		FEMALE	G3	Stage IB	79	175	25.7959
TCGA-A5-A0GX	2088	0	53		FEMALE	G3	Stage IA	108	164	40.1547
TCGA-AJ-A5DV	679	0	65		FEMALE	G3	Stage IA	147	160	57.4219
TCGA-AP-A1DP	1081	1	70		FEMALE	G3	Stage IA	83	158	33.2479
TCGA-B5-A3S1	902	0	71		FEMALE	G3	Stage IIIC1	68	155	28.3039
TCGA-AP-A0LV	763	0	39		FEMALE	G2	Stage IA	76	152	32.8947
TCGA-D1-A16E	1119	0	73		FEMALE	G3	Stage IB	60	154	25.2994
TCGA-A5-A0GQ	2247	0	76		FEMALE	G3	Stage IB	57	150	25.3333
TCGA-EY-A1GE	741	0	67		FEMALE	G2	Stage IA	103	165	37.8329
TCGA-EY-A215	574	0	60		FEMALE	G2	Stage IB	49	168	17.3611
TCGA-AP-A0LO	1016	1	45		FEMALE	G3	Stage IA	67	160	26.1719
TCGA-BG-A0MU	617	0	78		FEMALE	G3	Stage IIIA	68	152	29.4321
TCGA-AJ-A3I9	519	1	52		FEMALE	G3	Stage II	72	160	28.125
TCGA-D1-A0ZO	602	0	75		FEMALE	G3	Stage IB	110	165	40.404
TCGA-AJ-A3EJ	50	1	74		FEMALE	G3	Stage IIIC2	73	168	25.8645
TCGA-AX-A06L	1845	0	63		FEMALE	G3	Stage IB	112	161	43.2082
TCGA-BG-A18B	470	0	53		FEMALE	G2	Stage I	116	163	43.6599
TCGA-QS-A744	451	0	86		FEMALE	G3	Stage IIIB	76	163	28.6048
TCGA-AX-A1C5	1001	0	47		FEMALE	G3	Stage IIIC	107	160	41.7969
TCGA-FI-A2D5	421	1	56		FEMALE	G3	Stage IVB	92	160	35.9375
TCGA-BS-A0UA	3495	0	68		FEMALE	G3	Stage IB	64	152	27.7008
TCGA-D1-A1NZ	548	0	60		FEMALE	G3	Stage IA	90	159	35.5999

## Sheet:  Supplementary Table S2
Apoptosis	Pyroptosis	Ferroptosis	Autophagy	Necroptosis	Cuproptosis	Parthanatos	Entoticcelldeath	Netoticcelldeath	Lysosome-dependentcelldeath	Alkaliptosis	Oxeiptosis	NETosis	Immunogenic_cell_death	Anoikis	Paraptosis	Methuosis	Entosis
AATF	BAK1	ABCC1	ABL1	GLUD1	NFE2L2	PARP	AMPK	ELANE	ABCA2	IKBKB	PGAM5	MYD88	ATG5	BRMS1	CAMK2B	CSNK2A1	AR
ABL1	BAX	ACACA	ABL2	GLUD2	NLRP3	MIF	ATG5	MMP1	ABCB9	NFKB1	KEAP1	TLR2	BAX	PTK2	PRKACG	RAC1	TP53
ACAA2	CASP1	ACO1	ACER2	ALOX15	ATP7B	AIFM1	ATG7	MPO	ACP2	CA9	AIFM1	PAD4	CALR	NTRK2	MARK4	ARF6	ROCK1
ACKR3	CASP3	ACSF2	ADRA1A	FTH1	ATP7A	HSP70	BECN1	CAMP	ACP5	CHUK	NRF2	PRKCA	CASP1	BCL2L11	SSTR5	GIT1	PCK2
ACVR1	CASP4	ACSL1	ADRB2	PYG	SLC31A1	PAAN	CDC42	PADI4	ADGRE2	IKBKG	AIRE	PKCB	CASP8	SRC	TAAR5	MTOR	TNFSF10
ACVR1B	CASP5	ACSL3	AKT1	CAPN1	FDX1	ARH3	CDH1	EIPA	AGA	NFKB1A		PRKCZ	CD4	CEACAM6	USP10	MET	MTUS2
ADORA1	CASP6	ACSL4	AMBRA1	CASP1	LIAS	RNF146	CTNNA1	NCX1	AP1B1	RELA		NOX3	CD8A	CAV1	PRKAG3	PFKFB3	AURKA
AEN	CASP8	ACSL5	ATF6	GLNA	LIPT1	ADPRHL2	CYBB	MIA	AP1G1			NOX4	CD8B	AKT1	HACD2	MIR199A1	KIF2C
AGT	CASP9	ACSL6	ATG101	BAX	LIPT2	OGG1	MYH14		AP1M1			NOX1	CXCR3	ITGB1	NT5C		RHOA
AGTR2	CHMP2A	AIFM2	ATG13	BCL2	DLD		PI3KC3		AP1M2			CTSG	EIF2AK3	CEACAM5	INSRR		MTOR
AIFM1	CHMP2B	AKR1C1	ATG14	FADD	DLAT		RHOA		AP1S1			PRTN3	ENTPD1	EGFR	SSTR3		EZR
AKT1	CHMP3	AKR1C2	ATG2A	RIPK1	PDHA1		RNF146		AP1S2			ELANE	FOXP3	BCL2	TAAR9		GZMB
ANXA6	CHMP4A	AKR1C3	ATG2B	TNF	PDHB		ROCK		AP1S3			MPO	HMGB1	CASP8	HSPB8		MRTFA
APAF1	CHMP4B	ALOX12	ATG5	TNFRSF1A	MTF1		RUBCN		AP3B1			GSDMD	HSP90AA1	SIK1	PLPP2		PTK2
APPL1	CHMP4C	ALOX15	ATG7	TRADD	GLS		UVRAG		AP3B2			IL1B	IFNA1	PTRH2	G6PC2		DIAPH1
AR	CHMP6	ALOX5	ATM	TRAF2	CDKN2A				AP3D1			CXCL1	IFNB1	STAT3	GUCY2EP		LPAR2
ARHGEF2	CHMP7	ATG5	ATP13A2	PPIA	DBT				AP3M1			PLA2G7	IFNG	TLE1	CDK4		MAP1LC3A
ARL6IP5	CYCS	ATG7	ATP6V0A1	CAPN2	GCSH				AP3M2			CXCL8	IFNGR1	DAPK2	RGR		PIKFYVE
ARMC10	ELANE	ATP5MC3	ATP6V0A2	HSP90A	DLST				AP3S1			CDK6	IL10	CTNNB1	ADGRG1		CTTN
ARRB2	GPX4	BACH1	ATP6V0B	IL1A					AP3S2			HMGB1	IL17A	ZNF304	UQCRC1		MCOLN1
ASAH2	GSDMB	CARS	ATP6V0C	TNFSF6					AP4B1			MMP9	IL17RA	MAPK1	TNK2		FOXO1
ATF3	GSDMC	CBS	ATP6V0D1	TNFRSF6					AP4E1			AGER	IL1B	BMF	RNF181		CTNNA1
ATF4	GSDMD	CD44	ATP6V0D2	CASP8					AP4M1			CSF3	IL1R1	ITGA5	MKNK2		CXCL8
ATM	GSDME	CHAC1	ATP6V0E1	JNK					AP4S1			TGFB1	IL6	TP53	UBE2U
ATP2A1	GZMB	CISD1	ATP6V0E2	JAK2					ARF1				LY96	MCL1	MYLK
ATP2A3	HMGB1	CP	ATP6V1A	CAMK2					ARL8B				MYD88	BCL2L1	CTDSP2
ATP5IF1	IL18	CRYAB	ATP6V1B1	IL1B					ARSA				NLRP3	CASP3	LCK
AVP	IL1A	CS	ATP6V1B2	IFNG					ARSB				NT5E	CDH1	GPR15
BAD	IL1B	CYBB	ATP6V1C1	STAT3					ARSG				P2RX7	BAD	ATP23
BAG3	IRF1	DPP4	ATP6V1C2	IRF9					ASAH1				PDIA3	PIK3CA	LPAR1
BAG5	IRF2	EMC2	ATP6V1D	TNFSF10					ATP10B				PIK3CA	PAK1	PI4KB
BAG6	NLRC4	FADS2	ATP6V1E1	TNFRSF10A					ATP13A2				PRF1	ITGAV	DSTYK
BAK1	NLRP1	FANCD2	ATP6V1E2	TNFRSF10B					ATP6AP1				TLR4	FN1	CFD
BAX	NLRP2	FDFT1	ATP6V1G1	CFLAR					ATP6V0A1				TNF	MAPK3	PPP3CA
BBC3	NLRP3	FTH1	ATP6V1G2	XIAP					ATP6V0A2					PTGS2	CCR4
BCAP31	NLRP6	FTL	ATP6V1H	BID					ATP6V0A4					BAX	PRAG1
BCL10	NLRP7	FTMT	AUP1	AIFM1					ATP6V0B					BCAR1	CDKN3
BCL2	NOD1	G6PD	BAD	TRPM7					ATP6V0C					PTEN	GPR153
BCL2A1	PLCG1	GCLC	BAG3	IFNAR1					ATP6V0D1					ERBB2	DDIT3
BCL2L1	PJVK	GCLM	BCL2	IFNAR2					ATP6V0D2					ANGPTL4	MAPK8
BCL2L10	PRKACA	GLS2	BCL2L11	IFNGR1					ATP6V1H					PDK4	MAP2K2
BCL2L11	PYCARD	GOT1	BECN1	IFNGR2					BLK					CYCS	MAPK1
BCL2L12	SCAF11	GPX4	BMF	TLR3					BLOC1S1					BRAF	MAPK14
BCL2L14	TINAP	GSS	BNIP3	TIRP					BLOC1S2					YAP1	IGF1R
BCL2L2	TNF	HMGCR	BNIP3L	IFNA					BORCS5					ANKRD13C	PDCD6IP
BCL3	TP53	HMOX1	BOK	IFNB					BORCS6					ITGA2	CASP9
BCLAF1	TP63	HSBP1	C9orf72	TRIF					BTK					ANXA5	ERN1
BDKRB2	AIM2	HSPB1	CALCOCO2	VDAC1					C12orf4					BIRC5	ATF6
BDNF	GSDMA	IREB2	CAMKK2	SLC25A4S					CBL					MTOR	XBP1
BECN1	IL6	KEAP1	CAPN1	PPID					CD164					TIMP1	AKT1
BID	NOD2	LPCAT3	CAPNS1	CYLD					CD300A					BDNF	EIF2S1
BIK	TIRAP	MAP1LC3A	CASP1	RIPK3					CD63					CSPG4	HSPA5
BIRC6		MAP1LC3B	CASP3	MLKL					CD68					BSG	CASP4
BLOC1S2		MAP1LC3C	CDC37	TRAF5					CD84					AKT2	CASP3
BMF		MT1G	CDK5	TLR4					CHGA					STK11	CASP7
BMP4		NCOA4	CDK5R1	RBCK1					CLN3					IGF1	ITPR3
BMP5		NFE2L2	CHMP4A	HMGB1					CLN5					IGF1R	RYR1
BMPR1B		NFS1	CHMP4B	JAK1					CLNK					ITGA6	RYR2
BNIP3		NOX1	CISD2	JAK3					CLTA					ILK	MCU
BNIP3L		NQO1	CLEC16A	TYK2					CLTB					CFLAR	TNFRSF19
BOK		NRF2	CLN3	STAT1					CLTC					RHOA	PDCD5
BRCA1		OTUB1	CLU	STAT2					CLTCL1					HIF1A	CSF1
BRCA2		PCBP1	CPTP	STAT4					CLU					DAP3	TP53
BRSK2		PCBP2	CSNK2A2	STAT5A					CPLX2					MYBBP1A	NFKB1
BTK		PEBP1	CTSA	STAT5B					CTNS					TLE5	PEBP1
CAAP1		PGD	CTTN	STAT6					CTSA					ITGA3	PHB
CASP1		PHKG2	DAP	H2A					CTSB					PTK2B
CASP10		PRNP	DAPK1	TNFAIP3					CTSC					CCND1
CASP12		PROM2	DAPK2	RNF31					CTSD					CTTN
CASP2		PTGS2	DAPK3	CHMP2A					CTSE					CALR
CASP3		RPL8	DAPL1	CHMP2B					CTSF					ATF4
CASP4		SAT1	DCN	VPS24					CTSG					CDCP1
CASP5		SAT2	DDIT3	CHMP4A					CTSH					PLAUR
CASP8		SLC11A2	DDRGK1	CHMP4B					CTSK					SKP2
CASP8AP2		SLC1A5	DEPDC5	CHMP6					CTSL					CHEK2
CASP9		SLC39A14	DEPP1	VPS4					CTSO					HGF
CAV1		SLC39A8	DHRSX	CHMP1					CTSS					E2F1
CCAR2		SLC3A2	DNM1L	CHMP5					CTSV					EGF
CCK		SLC40A1	DRAM1	SMPD1					CTSW					PIK3CG
CD14		SLC7A11	DRAM2	PYCARD					CTSZ					ITGB4
CD24		SQLE	EEF1A1	NLRP3					DEF8					DAPK1
CD27		STEAP3	EEF1A2	ZBP1					DNASE2					MAPK8
CD28		TF	EIF2AK4	IL33					DNASE2B					PIK3R1
CD38		TFRC	EIF4G1	FTL					ENTPD4					PIK3R3
CD3E		TP53	EIF4G2	SQSTM1					FAM98A					MAP2K1
CD44		VDAC2	ELAPOR1	VDAC2					FER					CXCL12
CD5		VDAC3	EP300	VDAC3					FES					LGALS3
CD70		ZEB1	EPM2A	CHMP7					FGR					FBXW7-AS1
CD74			ERCC4	PGAM5					FLCN					BAK1
CDIP1			ERN1	BIRC2					FOXF1					ABHD4
CDKN1A			EXOC1	BIRC3					FTH1					CD44
CDKN2D			EXOC4	EIF2AK2					FTL					ITGA4
CEBPB			EXOC7	PLA2G4					FUCA1					FADD
CFLAR			EXOC8	DNM1L					GAA					PHLDA2
CHAC1			FBXL2	SPATA2					GAB2					TGFB1
CHCHD10			FBXO7	FAF1					GALC					HMCN1
CHEK2			FBXW7	SHARPIN					GALNS					MMP2
CIB1			FEZ1	NOX2					GATA2					CEBPB
CIDEB			FEZ2	USP21					GBA					CEMIP
CLU			FLCN	PARP1					GCC2					CDKN3
COA8			FOXK1	CHMP4C					GGA1					CBL
COL2A1			FOXK2						GGA2					CASP9
CRADD			FOXO1						GGA3					SFN
CREB3			FOXO3						GLA					MTDH
CREB3L1			FTH1						GLB1					PRKCA
CRH			FTL						GM2A					TNFRSF10B
CRIP1			FYCO1						GNPTAB					CXCL8
CSF2			FZD5						GNPTG					MIR200C
CSNK2A1			GAPDH						GNS					AR
CSNK2A2			GATA4						GUSB					CDKN2A
CTH			GBA						HDAC6					CPT1A
CTNNA1			GFAP						HEXA					PIK3CB
CTSC			GNAI3						HEXB					CLDN1
CTTN			GOLGA2						HGS					MIR204
CUL1			GPR137						HGSNAT					MIR26A1
CUL2			GPR137B						HMOX1					CDKN1A
CUL3			GPSM1						HPS6					CDKN1B
CUL4A			GSK3A						HSPA8					KLF12
CUL5			GSK3B						HYAL1					NTRK1
CX3CL1			HAX1						IDS					PLAU
CX3CR1			HDAC6						IDUA					MYC
CXCL12			HERC1						IGF2R					SMAD4
CYLD			HGF						IL13					PLK1
CYP1B1			HIF1A						IL13RA2					MUC1
DAB2IP			HMGB1						IL4					LGALS1
DAP			HMOX1						IL4R					PYCARD
DAP3			HSP90AA1						KIF1B					SESN2
DAPK1			HSPA8						KIT					ITGB3
DAPK2			HSPB1						KXD1					KRAS
DAPK3			HSPB8						LAMP1					THBS1
DAPL1			HTR2B						LAMP2					BID
DAXX			HTRA2						LAMP3					HRAS
DBH			HTT						LAMTOR1					CDK11B
DCC			HUWE1						LAPTM4A					CDK11A
DDIAS			IFI16						LAPTM4B					XIAP
DDIT3			IFNG						LAPTM5					PPARG
DDIT4			IKBKG						LAT					IL6
DDX3X			IL10						LAT2					MIR145
DDX47			IL10RA						LGALS9					CCR7
DDX5			IL4						LGMN					MSLN
DEDD			IRGM						LIPA					RAC1
DEDD2			ITPR1						LRRK2					GRHL2
DELE1			KAT5						LYN					BIRC3
DEPTOR			KAT8						M6PR					NOTCH1
DIABLO			KDM4A						MAN2B1					RHOG
DIDO1			KDR						MANBA					CCAR2
DNAJA1			KEAP1						MAP1LC3A					NQO1
DNAJC10			KIF25						MAP6					MMP13
DNM1L			KLHL22						MCOLN1					FAS
DPF2			KLHL3						MFSD8					MTA1
DYRK2			LACRT						MILR1					MYO5A
E2F1			LAMP1						MRGPRX2					EDA2R
E2F2			LAMP2						MT3					CCN6
EDA2R			LAMP3						MYH9					MMP9
EIF2AK3			LAMTOR1						NAGA					ABL1
ELL3			LAMTOR2						NAGLU					MAPK11
ENO1			LAMTOR3						NAGPA					SOD2
EP300			LAMTOR4						NAPSA					PTHLH
EPHA2			LAMTOR5						NCOA4					PDGFB
EPO			LARP1						NDEL1					GLI2
ERBB3			LEP						NEDD4					EZH2
ERCC6			LEPR						NEU1					RIPK1
ERN1			LGALS8						NPC1					CXCR4
ERN2			LRRK2						NPC2					HMGA1
ERO1A			LRSAM1						NR4A3					SIK2
ERP29			LZTS1						PDPK1					TNFSF10
EYA1			MAP1LC3A						PIK3C3					ANGPTL2
EYA2			MAP1LC3B						PIK3CD					S100A4
EYA3			MAP1LC3C						PIK3CG					NTF3
EYA4			MAP3K7						PIP4K2A					ETV4
FADD			MAPK15						PIP4K2B					MIR21
FAF1			MAPK3						PIP4P1					MIR124-1
FAIM			MAPK8						PLA2G15					HTRA1
FAIM2			MAPT						PLA2G3					LATS1
FAM162A			MCL1						PLEKHM1					CEACAM3
FAS			MEFV						PLEKHM2					EIF2AK3
FASLG			MET						PPT1					LAMC2
FASTK			MFN2						PPT2					LAMA3
FBH1			MFSD8						PSAP					LAMB3
FBXW7			MID2						PSAPL1					CDH2
FEM1B			MIR199A1						PTGDR					CSNK2A1
FGA			MIRLET7B						PTGDS					EDIL3
FGB			MLST8						RAB34					ZEB2
FGF10			MT3						RAB3A					TLN1
FGFR1			MTCL1						RAB7A					EPHA2
FGFR3			MTDH						RAC2					SIRT3
FGG			MTM1						RUBCNL					OLFM3
FHIT			MTMR3						S100A13					CLU
FIGNL1			MTMR4						SCARB2					SPINK1
FIS1			MTMR8						SGSH					CPEB2
FNIP2			MTMR9						SLC11A1					NAT1
FXN			MTOR						SLC11A2					TSG101
FYN			NCOA4						SLC17A5					MIR200A
FZD9			NEDD4						SMPD1					MIR6744
G0S2			NLRP6						SNAP23					SERPINA1
GABARAP			NOD1						SNAPIN					AKT3
GATA1			NOD2						SNX16					RELA
GATA4			NPC1						SNX4					TNFRSF1A
GCLM			NPRL2						SORL1					FASLG
GDNF			NRBP2						SORT1					AFP
GFRAL			NUPR1						SPAG9					ITGA8
GGCT			OPTN						SPHK2					NOX4
GHITM			ORMDL3						SQSTM1					PBK
GNAI2			OSBPL7						STXBP1					SATB1
GNAI3			PAFAH1B2						STXBP2					CD63
GPER1			PARK7						SUMF1					EEF1A1
GPX1			PHB2						SYK					LTB4R2
GRINA			PHF23						SYTL4					MAVS
GSDME			PIK3C2A						TCIRG1					HRC
GSK3A			PIK3C3						TFEB					CCN2
GSK3B			PIK3CA						TMEM106B					RHOB
GSKIP			PIK3CB						TPP1					PPP1R13B
GSTP1			PIK3R2						UNC13D					PLG
GZMB			PIM2						VAMP7					MET
HDAC1			PINK1						VAMP8					RAF1
HERPUD1			PIP4K2A						VPS33A					PARP1
HGF			PIP4K2B						VPS33B					PRKCQ
HIC1			PIP4K2C						VPS4A					BRCA2
HIF1A			PJVK						WASH3P					RB1
HINT1			PLEKHF1						ZFYVE16					SP1
HIP1			PLK2											HAVCR2
HIP1R			PLK3											DOCK1
HIPK1			POLDIP2											VTN
HIPK2			PRKAA1											INHBB
HMGB2			PRKAA2											PDCD4
HMOX1			PRKAB1											PRPF4B
HNRNPK			PRKAB2											RANBP9
HRAS			PRKACA											SESN1
HRK			PRKAG1											SESN3
HSPA1A			PRKAG2											CD24
HSPA1B			PRKAG3											ZBTB7A
HSPB1			PRKD1											MIR141
HTRA2			PRKN											ELANE
HTT			PSAP											KDR
HYAL2			PTPN22											MDM2
HYOU1			PYCARD											NFE2L2
ICAM1			QSOX1											ZEB1
IFI16			RAB39B											KL
IFI27			RAB3GAP1											PRKCI
IFI27L1			RAB3GAP2											CRYAB
IFI27L2			RAB7A											EPHB6
IFI6			RAB8A											FGF2
IFNB1			RALB											HK2
IFNG			RASIP1											LTF
IGF1			RB1CC1											IQGAP1
IKBKE			RETREG1											MGAT5
IL12A			RETREG3											SDCBP
IL19			RHEB											ABHD2
IL1A			RIPK2											SPIB
IL1B			RMC1											TRIM31
IL2			RNF152											MIR1827
IL20RA			RNF41											PDGFRB
IL33			RNF5											PLAT
IL4			ROCK1											TLR3
IL6R			RPTOR											NRAS
IL7			RRAGA											ROCK1
INCA1			RRAGB											PAK4
ING2			RRAGC											VEGFA
ING5			RRAGD											CASP10
INHBA			RUBCN											PIN1
INHBB			RUFY4											IL1RAP
INS			SCFD1											UBE2C
ITGA6			SCOC											YWHAZ
ITGAM			SEC22B											TWIST1
ITGAV			SESN1											BMP6
ITM2C			SESN2											BNIP3L
ITPR1			SESN3											ELK1
ITPRIP			SH3BP4											KDM3A
IVNS1ABP			SH3GLB1											PRDX4
JAK2			SIRT1											BNIP3
JMY			SIRT2											LMO3
JUN			SLC38A9											ZNF32
KDM1A			SMCR8											MIR200B
KITLG			SMG1											MIR525
KRT18			SNCA											MIR363
KRT8			SNRNP70											TUBB3
LCK			SNX32											HSP90B1
LGALS12			SNX5											SLC2A1
LGALS3			SNX6											HMOX1
LRRK2			SOGA1											PTPN11
LTBR			SOGA3											PRKACA
LY96			SPTLC1											PAK3
MADD			SPTLC2											CD36
MAEL			SQSTM1											PIK3R2
MAGEA3			SREBF1											PPP2CA
MAP2K5			SREBF2											CASP6
MAP3K5			STAT3											CDH3
MAPK7			STBD1											EEF2K
MAPK8			STING1											LRP1
MAPK8IP1			STK11											PAK2
MAPK8IP2			STUB1											PTK6
MAPK9			SUPT5H											LPAR1
MARCHF7			SVIP											TCF7L2
MAZ			SYNPO2											CEACAM1
MCL1			TAB2											GDF2
MDM2			TAB3											GLO1
MELK			TBC1D14											IL17A
MFF			TBC1D25											RBL2
MIF			TBK1											SIRPA
MIR132			TEX264											TRAF2
MIR15A			TFEB											ADCY10
MIR16-1			TICAM1											VPS37A
MIR17			TIGAR											TNFRSF12A
MIR198			TLK2											APOBEC3G
MIR21			TMEM150A											BAG1
MIR210			TMEM150B											COL13A1
MIR221			TMEM150C											MNX1
MIR222			TMEM39A											RAD9A
MIR26B			TMEM39B											IFI27
MIR27B			TMEM59											MEGF11
MIR449A			TOMM7											ITPRIP
MKNK2			TP53											BCL2L15
MLH1			TP53INP1											SNAI2
MLLT11			TP53INP2											PTPN1
MMP9			TPCN1											NOTCH3
MNT			TPCN2											GLUD1
MOAP1			TREM2											SIRT1
MPV17L			TRIB3											FASN
MSH2			TRIM13											MYH9
MSH6			TRIM14											RPS6KB1
MSX1			TRIM21											TPM1
MUC1			TRIM22											PPP2R1A
MUL1			TRIM27											COL4A2
MYBBP1A			TRIM34											CTNND1
NACC2			TRIM38											CD151
NANOS3			TRIM5											MMP11
NBN			TRIM6											ARHGEF7
NCK1			TRIM65											PPP2R2A
NCK2			TRIM68											SEMA7A
NDUFA13			TRIM8											PPP2R5A
NDUFS3			TRIML1											BST2
NFATC4			TRIML2											CCN1
NFE2L2			TSC1											PPP2R2D
NGF			TSC2											CCDC178
NGFR			TSPO											MIR10A
NKX3-1			UBA5											MIR30B
NLE1			UBQLN1											MIR30C1
NME5			UBQLN2											SHC1
NMT1			UBQLN4
NOC2L			UCHL1
NOG			UFC1
NOL3			UFL1
NONO			UFM1
NOS3			ULK1
NOX1			USP10
NR4A2			USP13
NUPR1			USP30
OPA1			USP33
P2RX4			USP36
P2RX7			UVRAG
P4HB			VDAC1
PAK2			VPS13C
PAK5			VPS13D
PARK7			VPS26A
PARP1			VPS26B
PARP2			VPS35
PAWR			WAC
PCGF2			WASHC1
PDCD10			WDFY3
PDCD5			WDR24
PDCD6			WDR41
PDIA3			WDR6
PDK1			WDR81
PDK2			WIPI2
PDPK1			ZC3H12A
PDX1			ZKSCAN3
PEA15			ZMPSTE24
PELI3
PERP
PF4
PHIP
PHLDA3
PIAS4
PIDD1
PIH1D1
PIK3R1
PINK1
PLAGL2
PLAUR
PLEKHF1
PLSCR3
PMAIP1
PML
POLB
POU4F1
POU4F2
PPARD
PPIA
PPIF
PPM1F
PPP1CA
PPP1R13B
PPP1R15A
PPP2R1B
PPP3CC
PPP3R1
PRDX2
PRELID1
PRKCA
PRKCD
PRKDC
PRKN
PRKRA
PRODH
PSEN1
PSMD10
PSME3
PTEN
PTGIS
PTH
PTPMT1
PTPN1
PTPN2
PTPRC
PTTG1IP
PYCARD
QARS1
RACK1
RAF1
RB1
RB1CC1
RBCK1
RELA
RET
RFFL
RHOT1
RHOT2
RIPK1
RIPK3
RNF183
RNF186
RNF34
RNF41
RPL11
RPL26
RPS27L
RPS3
RPS6KB1
RPS7
RRP8
RTKN2
RTL10
S100A8
S100A9
SCG2
SCN2A
SCRT2
SELENOK
SELENOS
SENP1
SEPTIN4
SERINC3
SERPINE1
SFN
SFPQ
SFRP1
SFRP2
SGMS1
SGPL1
SGPP1
SH3RF1
SHH
SHISA5
SIAH1
SIAH2
SIRT1
SIVA1
SKIL
SLC25A5
SLC35F6
SLC9A3R1
SMAD3
SNAI1
SNAI2
SNW1
SOD1
SOD2
SORT1
SP100
SRC
SRPX
SST
SSTR3
ST20
STK11
STK24
STK25
STK3
STK4
STRADB
STX4
STYXL1
SYVN1
TAF9
TAF9B
TCF7L2
TERT
TFDP1
TFDP2
TFPT
TGFB1
TGFB2
TGFBR1
THBS1
TICAM1
TICAM2
TIMM50
TIMP3
TLR3
TLR4
TM2D1
TMBIM1
TMBIM6
TMC8
TMEM102
TMEM109
TMEM117
TMEM14A
TMEM161A
TNF
TNFAIP3
TNFRSF10A
TNFRSF10B
TNFRSF10C
TNFRSF12A
TNFRSF1A
TNFRSF1B
TNFRSF25
TNFSF10
TNFSF12
TOPORS
TP53
TP53BP2
TP63
TP73
TPD52L1
TPT1
TRADD
TRAF1
TRAF2
TRAF7
TRAP1
TRIAP1
TRIB3
TRIM32
TRIM39
TXNDC12
TYROBP
UACA
UBB
UBE2K
UBE4B
UBQLN1
UMOD
UNC5B
URI1
USP28
USP47
VDAC2
VNN1
WDR35
WNT4
WWOX
XBP1
YAP1
YBX3
YWHAB
YWHAE
YWHAG
YWHAH
YWHAQ
YWHAZ
ZC3HC1
ZDHHC3
ZMYND11
ZNF205
ZNF385A
ZNF385B
ZNF622
ZSWIM2

## Sheet:  Supplementary Table S3
AGTR2
ANXA6
AR
ATF3
BCL2
BCL2L14
BDNF
BIK
BRCA2
CASP12
CAV1
CD24
CHAC1
CHEK2
CIDEB
CLU
COL2A1
CX3CR1
CXCL12
CYP1B1
DDIAS
E2F1
E2F2
EDA2R
ENO1
EPO
ERBB3
EYA2
EYA4
FGF10
FYN
GSDME
HGF
HIC1
HIP1R
IFI6
IKBKE
IL19
IL33
ITPR1
KRT18
KRT8
LRRK2
MELK
MIF
MMP9
MPV17L
MSX1
MUC1
NGF
NGFR
P2RX7
PDX1
POU4F1
PPIF
PRKCA
PTGIS
RNF183
RTKN2
S100A8
S100A9
SCN2A
SFN
SFRP1
SHH
SNAI2
SRPX
SST
SSTR3
TERT
THBS1
TIMP3
TMEM102
TNF
TNFSF12
TP73
TRIB3
WNT4
CASP6
CHMP4C
GSDMC
NLRP1
NLRP2
NLRP7
CP
CRYAB
FANCD2
MT1G
NQO1
PGD
PRNP
PROM2
SLC7A11
ZEB1
ADRA1A
ADRB2
ATP6V0E2
ATP6V1B1
ATP6V1C2
ATP6V1G2
CDK5
DCN
FEZ1
FOXO1
FYCO1
FZD5
GAPDH
HSPB8
HTR2B
KDR
LAMP3
LAMTOR2
LEPR
MAPK15
MT3
NEDD4
PRKD1
RUFY4
SNCA
SYNPO2
STAT5B
CDKN2A
CDH1
MYH14
MMP1
CAMP
AP1M2
AP1S3
ATP10B
ATP6V0A4
CHGA
CPLX2
CTSE
CTSF
CTSG
CTSK
CTSO
CTSV
GAB2
MAP6
NR4A3
PLA2G3
PTGDR
PTGDS
SLC11A1
STXBP1
STXBP2
SYK
SYTL4
VAMP8
CA9
PRKCZ
CXCL1
CXCL8
FOXP3
NT5E
CEACAM6
CEACAM5
PDK4
BIRC5
ILK
CDCP1
PHLDA2
CDKN3
CLDN1
CDKN1B
PLK1
ITGB3
GRHL2
GLI2
EZH2
HMGA1
ETV4
LAMC2
LAMB3
EDIL3
ZEB2
SPINK1
SERPINA1
AKT3
ITGA8
PBK
SATB1
HRC
CCN2
RHOB
VTN
KL
EPHB6
FGF2
HK2
LTF
PDGFRB
PLAT
UBE2C
LMO3
TUBB3
SLC2A1
PAK3
CD36
LRP1
PTK6
MNX1
BCL2L15
FASN
TPM1
MMP11
CCN1
CCDC178
PLPP2
RGR
MYLK
PCK2
MTUS2
AURKA
KIF2C
LPAR2

## Sheet:  Supplementary Table S4
OR51E1
GCNT1
PGA5
GRB7
BRSK1
CRACR2B
TXK
GRK1
TENT5B
LRIT2
PELI2
TSGA10IP
B4GALNT3
MROH7
TTC22
AL645941.2
AC092835.1
CHCHD5
MAGEE1
ALKBH3
MIXL1
LY6E
KCTD14
ZFP92
CYP4A11
SDC1
MYLPF
SMAD9
PRR15
SUSD3
H2BC12
CCER2
NACAD
ADGRL2
NTN3
ARHGAP29
SORBS2
TMEM150C
FOLH1
SLC8A1
CPT1C
MET
GUCY2D
AHSG
REEP2
PIPOX
TMEM238
KCNB2
COL8A2
HS3ST1
ASTL
SLC7A5
ARMCX4
TGM1
CHRNB4
SATB2
CITED4
HRH3
GPR17
RAB39B
OTOA
NBPF15
C20orf203
CATSPERB
IFI44
GLOD5
NKX3-1
PNMA8B
LRRC66
PKD1L1
EXTL1
HPCAL4
EPN3
CACNA1A
GPC5
TEX36
PKP3
DOCK3
CPNE8
TEPP
ESRP1
ARL4D
FAM50B
TRPC6
GSTM2
ALCAM
FBP1
TBX4
DOCK5
ITGA2
ZFP3
BCAM
BEX4
CHD5
ALDOB
AC114494.1
TMEM121
CCK
ADM
MATN1
RBPJL
B3GNT7
TNMD
PHOSPHO1
SNCA
IQCJ-SCHIP1
SLC26A4
ANKRD7
CLCN4
PRKAR2B
PRLH
STEAP2
RNF175
PHEX
HSPA1A
PNMA8A
MGST1
C4orf19
ACE2
PCDHGA7
CPVL
SCN8A
PTPN13
C2orf91
SPACA4
KRT19
ZNF727
TLE6
HERC5
MYOZ3
AC020929.1
FBXO39
TUBAL3
CRHBP
EML5
ZSCAN10
VIPR1
TMED6
ATP8A2
COX6A2
OR51E2
KHDC1
INSRR
MX2
KCNIP3
FNDC5
CRIP3
SLC5A9
ONECUT1
ROBO3
ZNF99
HPD
MGAT3
MFAP2
ANKRD18B
ANTXRL
RSAD2
CNGB3
KCNJ13
EPPK1
AS3MT
MACC1
MST1R
CDH3
ADCY5
UNC5C
ADHFE1
GPR35
SERINC2
EPHB2
ARMCX1
MSTN
FOXO6
GABBR1
STEAP1
IP6K3
FER1L5
TEX45
PLPP2
COL11A2
TMIE
UTS2R
SCG5
SAMD5
NDST3
ANG
LDHD
TMTC1
ATP8B3
LDAH
TMC1
SYT9
DUSP4
RGS9
SALL1
CYP2F1
TRPM6
CHST13
FA2H
SYCP2L
SLC7A8
LBX2
DLG2
CLCNKA
ABCA10
RADIL
ADRA2B
RNF165
LCN10
CYP26C1
SLC27A2
CTAGE4
SSC4D
FUT2
FNDC11
CYP1A2
ANKRD33
GPRC5D
ZNF677
EPM2AIP1
FIGNL2
RAB19
PCDHB6
ELAVL3
PCDH15
RAB27B
FAM20A
SLC1A2
TTYH1
MAP3K15
EPHB6
PLA2G2C
FBLN2
NPHS1
RNASE4
ADH4
RNLS
HENMT1
IRS2
CBLC
GAS2
RNF224
CYP2J2
NPFFR1
CACNA2D3
ITM2C
PROM2
ATP6V1C2
LAD1
FCHO1
GRM4
DOC2B
GDPD2
SPATC1L
FAM131C
TMEM92
FHL5
SLC2A4
ARSH
SEZ6
VEGFD
RBP2
ANKLE1
BNC1
MATN4
ELOVL4
EGR3
LYPD8
ST8SIA5
CCDC194
CEACAM1
PPBP
GREB1L
GSG1L
CHRM1
OLFM2
CNGB1
IGFBP2
PDE6G
GDF3
NECAB2
FABP3
ARHGEF38
GPRC5A
MACROD2
NYAP1
MX1
ESRRB
KMO
ISM2
CACNG8
CCDC181
LGI3
LRRTM4
PRRT4
GPR173
FXYD6
SRPX
CALY
CASR
STYK1
DLX4
MFSD6L
MYH7
RAPSN
ZMAT4
KCNIP1
ZNF98
UST
NPTXR
BHLHA15
SERTAD4
BEND7
CUZD1
LIPM
CHST8
SRPK3
MAST1
SLC12A5
ADRA1D
ZNF488
SLC1A3
KLHL30
ADARB2
RND2
ZNF717
ADAM28
EBF3
AMIGO2
MYO16
FXYD7
RTN4RL2
PCDHB1
C2CD6
ZNF572
DOK7
DUSP15
KCNMB4
FTCD
TMEM221
VIT
SCN4A
ELAVL2
C1GALT1C1L
SIDT1
CLCNKB
PCP2
CYP2S1
KIF5A
KRT80
CELF4
COL6A6
NPIPA5
PADI2
DACH2
GALNT8
WNK3
MUC20
CDK5R2
NTF3
ANO1
FBXO27
TMEFF2
IGFALS
ANO5
PALM
ART5
B3GALT2
OTOF
FAM110B
SYT12
PVALB
GPR37
SLC16A11
ANGPTL4
KRT24
S100A5
FBLN1
IQSEC3
IFIT1
GDF15
CCDC8
IL22RA1
PLAC1
TAGLN3
GALNT5
ALOX12B
ZBTB8B
PTGER1
ZNF772
ASS1
TUB
CTTNBP2
ZNF662
NEBL
CYP4Z1
ZNF135
CPNE7
SNCB
RASGEF1C
LRFN1
PTPRH
LRCH2
RTBDN
FAM90A1
HS6ST2
SGK2
RBM11
FAM133A
PTPN5
PRRG3
MC4R
GALNT9
RGN
ZDHHC19
WNT5B
B4GALNT4
SGSM1
TMOD1
DTNA
ZNF418
TMEM210
TPBGL
ADGRV1
BCL11A
USP44
CDKL2
SGCG
NEURL1
DEGS2
ACSL5
SLC28A3
MYRF
BRSK2
HDX
RYR1
SLIT1
FREM3
FAM218A
ADAMTS15
FAM24B
HES5
CLRN3
EFNB3
PPARG
STX19
NAT8L
MYO3A
KISS1
PTPRR
PNPLA5
ZDHHC15
SYT2
CCL24
NCMAP
PANX2
GABRE
MYH6
DOK5
GLP1R
IFI44L
PTPN20
SLC25A35
CA12
NPY
AHNAK2
APLP1
XKR7
HFM1
SFTPA2
ZNF214
ITGB3
KIRREL2
LPO
TRO
MLXIPL
SEC14L4
HOGA1
ZDBF2
TMPRSS6
ZNF311
ATP2C2
C19orf84
BMX
CDH15
PDE6B
TRIM10
NPR1
FEZF1
HTR6
RARRES1
ANGPT4
AVPR2
GALNT4
CILP2
RASSF6
CYP11A1
BIRC7
C5AR2
ITGB6
TMEM59L
KCNT2
GCK
CLDN1
HACD1
BST2
PTX3
CPXM2
KCNN4
SPEG
ANKRD22
FSD1
IFI6
PCDHA6
FBXO17
FGF12
BHMT2
GFAP
SLC18A2
NT5E
TFPI2
GRID2
TRPM5
TRIM17
DLGAP3
ART3
WDR17
DDX25
NKAIN1
FGFR3
TSHR
MYOZ1
SNCG
PNMA6A
SELENOV
SUSD4
PLP1
TDRD12
NOG
NTF4
CRABP2
PAK3
CRHR1
FBXO2
UPK2
FOXE1
FAT3
ALK
ALX1
SLC26A9
CERS1
SPINK4
BAIAP2L2
AP3B2
ABCA12
ADGRB3
ZNF90
FOXN1
AL589743.1
SLC17A7
MCOLN3
GJB2
SCG3
CNR1
ZNF285
SNAP25
ANKRD33B
BCO1
TSPEAR
GOLT1A
CXCL8
MAFA
PKDCC
CD22
GRIN2A
IYD
SLCO1A2
KCNH2
RIC3
CDH6
ZG16B
AKR1E2
GJB4
NEXMIF
IL20RA
ENHO
KIAA1549L
PCDH8
CRB2
CHODL
ZNF667
FLRT3
NOVA1
LYPD6B
BEX2
TMPRSS13
MCCD1
SLC14A2
C3orf67
PRIMA1
HNF4G
ROS1
TMC5
RNF223
SLC12A3
ZFR2
PPP2R2B
ADD2
DAB1
VSTM2L
SLC7A10
MT1E
TGM5
MS4A15
KCNS1
C6orf141
PLAG1
LRRN4
ADRA1B
GRIK5
SCN2B
MAP1LC3C
ENTPD3
PTGS1
ATP6V1B1
STUM
NLGN1
DEFB4A
ESPNL
PLA2G3
KCP
DSCAML1
GJB3
SLC6A12
SLCO1B3
S100A2
CYTL1
TRIM71
KCNT1
SLC5A12
FAM107A
PNMA5
JPH3
CHP2
PALM3
GABRA2
ZNF300
BCL2L15
MEOX1
CAPN8
GLYATL1
GCNT3
PDCL2
MPV17L
PKIA
GJB1
LRRN2
COL23A1
TFAP2A
FOLR3
PCDHB2
ZNF334
MLPH
KCNK9
ZNF229
SLFN13
SLC13A2
IGLON5
SSTR1
KLHDC7A
UGT3A1
ADAMTS16
IRX5
TRIM29
ZNF257
KLRG2
RASSF10
HHIP
IGDCC3
FAM83E
SLC46A2
GRIN1
SFN
CBS
UGT3A2
SLC6A13
TMEM108
SULT2B1
NTNG1
CXCL6
FAIM2
OCA2
ZNF750
KCNJ4
CREB3L1
KRT23
ZBED9
BARX2
JSRP1
AARD
A2ML1
KRT7
ALDH3B2
SLC25A48
RGR
DMRTA1
DLL3
CLCA4
PPARGC1A
CDKN2A
UPK3B
SLC5A5
CES3
LINGO2
ZNF626
CDH12
MLF1
ELFN2
KCNG1
MSLNL
GABRQ
CHRM2
TBX1
DNER
LRFN5
TNNT3
GFRA1
TMEM63C
ONECUT3
FUT3
C19orf33
GLYATL3
CACNA1B
TCEAL5
TMEM211
IQCA1
SDR42E1
PGAP4
PIP
GRB14
PCSK1N
IGFBP1
FUT9
ZSCAN1
MYCN
FAM3D
SLC13A5
MYT1
COL17A1
DAPL1
LY6K
FAT2
ASXL3
ATP6V0A4
SERTM1
SPTSSB
ARHGAP40
FOXI3
DUSP9
PCSK9
SYNDIG1
COL25A1
PRKCG
MROH2A
RNF182
FGL1
HGD
GABRG3
C9orf152
DPYSL5
TKTL1
CLDN19
RBFOX3
GCGR
TOX3
C4BPB
LRRC31
AMH
SLC22A31
KLK12
ATP2B2
KCNJ12
PNMT
TNNI3
KRT17
MAG
CYP2W1
IGF2BP3
PADI1
CLDN9
IL19
RPS6KA6
PLD5
FGFBP1
NEFH
BMP7
ORM2
TRIM15
SPAG6
NKAIN4
TFF2
SHH
APOA1
TSPAN8
SLC6A11
LYPD2
HIF3A
C2CD4A
TENM1
LRRN1
TMEM213
AC008870.1
MKRN3
GPR158
SPINK1
CCL20
SOX11
AC109583.1
PCDH10
NUPR2
IGF2BP1
AMBP
GLDC
GDA
SCEL
SLC47A1
CALCB
RNF212
CRTAC1
CNTFR
DLK1
CACNG4
COL26A1
SPON1
IGF2BP2
SYT14
SLC6A15
VGLL1
IGSF1
HMGCS2
TUBB4A
PTPRT
SFRP5
TRHDE
S100P
ITPRID1
SMIM31
PAX9
MNX1
GPRIN2
FUT6
TFAP2B
AGR2
SLITRK2
FBN3
PRAC2
PNMA3
KCNJ16
PRSS2
CLDN16
KRT4
ERMN
MAGEA11
TCN1
UCHL1
ENPP3
TFF1
MSX1
FOXA2
CSF3
EYA4
RSPO4
DCAF12L1
GAL3ST3
LY6D
SLC6A14
KLK6
PCK1
LRP2
LMO3
PNOC
PRSS1
MAL
L1CAM
SYT13
GATA5
LHX1
SLC5A1
EPS8L3
SPDEF
ELF5
KLK8
C10orf99
MSLN
LRRC26
EN2
CEACAM6
LIX1
SERPINA11
VIL1
KLK7
PRSS21
AOC1
CALCA
COL9A1
TUNAR
KIF1A
BPIFB2
SRARP
CTCFL
CXCL17
WNT7A
TNNT1
TBX18
SCGB3A1
MUC6
NLRP2
HOXB13
SCGB2A2
C4BPA
KIAA1324
MMP26
CEACAM5
TFF3
SST
GLYATL2
PIGR
CLDN6
IHH
MUC5B
PAX2

## Sheet:  Supplementary Table S5
SNCA
PLPP2
EPHB6
PROM2
ATP6V1C2
SRPX
ITGB3
CLDN1
IFI6
NT5E
PAK3
CXCL8
ATP6V1B1
PLA2G3
BCL2L15
MPV17L
SFN
RGR
CDKN2A
ATP6V0A4
IL19
SHH
SPINK1
MNX1
MSX1
EYA4
LMO3
CEACAM6
NLRP2
CEACAM5
SST

## Sheet:  Supplementary Table S6
Boruta Algorithm	XGBoost	Random Forest	SVM-RFE	GMM		core prognostic PCD-DEGs
ATP6V1B1	SFN	SFN	SFN	ATP6V1B1		NT5E
ATP6V1C2	CDKN2A	CDKN2A	CDKN2A	ATP6V1C2		SRPX
BCL2L15	PAK3	SNCA	SNCA	BCL2L15		ATP6V1C2
CDKN2A	SNCA	PAK3	PAK3	CLDN1
CLDN1	NT5E	SRPX	SRPX	EYA4
EPHB6	SRPX	EPHB6	ATP6V1C2	LMO3
EYA4	EPHB6	ATP6V1C2	EPHB6	MSX1
LMO3	ATP6V1C2	ATP6V1B1	NT5E	NT5E
MNX1	ATP6V1B1	NT5E		PLPP2
MPV17L		MPV17L		SHH
MSX1		MNX1		SRPX
NT5E		SST		SST
PAK3		MSX1
PLPP2		CLDN1
SFN
SNCA
SRPX
SST
